# Supplementary material for: Phylogenetic Analysis and Genetic Diversity of Colletotrichum falcatum Isolates Causing Sugarcane Red Rot Disease in Bangladesh
Source: Biology (Basel). 2021 Sep 3;10(9):862. doi: 10.3390/biology10090862 (PMC8467384; doi:10.3390/biology10090862)
Supplement: Supplementary file 1 [file biology-10-00862-s001.zip]

Archive with 1 entries (1 files):
- biology-1274179-supplementary.pdf
